# Supplementary material for: Analysis of Influencing Factors on the Gas Separation Performance of Carbon Molecular Sieve Membrane Using Machine Learning Technique
Source: Membranes (Basel). 2022 Jan 17;12(1):100. doi: 10.3390/membranes12010100 (PMC8778672; doi:10.3390/membranes12010100)
Supplement: Supplementary file 1 [file membranes-12-00100-s001.zip]

Archive with 1 entries (1 files):
- membranes-1554088-supplementary.pdf
